# Supplementary material for: Cultural Self-Construal and Sustainable Mental Health in Japan: The Role of Subjective, Objective, and Autonomous Selves
Source: Int J Environ Res Public Health. 2026 Feb 3;23(2):197. doi: 10.3390/ijerph23020197 (PMC12941066; doi:10.3390/ijerph23020197)
Supplement: Supplementary file 1 [file ijerph-23-00197-s001.zip]

Archive with 10 entries (10 files):
- Table_S1a_Correlations_UniversityStudents.xlsx
- Table_S1b_Correlations_WorkingAdults.xlsx
- Table_S2a_SES_University_Students.xlsx
- Table_S2b_SES_Working_Adults.xlsx
- Table_S3a_SWB_University_Students.xlsx
- Table_S3b_SWB_Working_Adults.xlsx
- Table_S4a_GHQ_University_Students.xlsx
- Table_S4b_GHQ_Working_Adults.xlsx
- Table_S5a_AIS_University_Students.xlsx
- Table_S5b_AIS_Working_Adults.xlsx
