# Supplementary material for: Cultural Self-Construal and Sustainable Mental Health in Japan: The Role of Subjective, Objective, and Autonomous Selves
Source: Int J Environ Res Public Health. 2026 Feb 3;23(2):197. doi: 10.3390/ijerph23020197 (PMC12941066; doi:10.3390/ijerph23020197)
Supplement: Supplementary file 1 [file ijerph-23-00197-s001.zip › Table_S1a_Correlations_UniversityStudents.xlsx]

## Sheet: Sheet
Table S1a. Descriptive Statistics and Correlations Among Variables for University Students (n = 315)
Variable	M	SD	α	1	2	3	4	5	6	7
1. SS	21.97	5.4	0.65	—
2. OS	27.97	6.1	0.77	-.362**	—
3. AS	27.52	6.23	0.74	.253**	-.125*	—
4. SES	7.28	2.57	0.77	.305**	-.374**	.155**	—
5. SWB	11.35	3.01	0.83	.216**	-.216**	.157**	.607**	—
6. GHQ	4.8	3.36	0.87	-.120*	.266**	-0.107153	-.486**	-.604**	—
7. AIS	14.88	3.99	0.79	-0.0400707	.180**	-0.104095	-.339**	-.427**	.524**	—
Note. SS = Subjective Self; OS = Objective Self; AS = Autonomous Self; SES = Self-Esteem; SWB = Subjective Well-Being; GHQ = General Health Questionnaire-12; AIS = Athens Insomnia Scale.
*p < 0.05, **p < 0.01 (two-tailed).
