# Supplementary material for: Cultural Self-Construal and Sustainable Mental Health in Japan: The Role of Subjective, Objective, and Autonomous Selves
Source: Int J Environ Res Public Health. 2026 Feb 3;23(2):197. doi: 10.3390/ijerph23020197 (PMC12941066; doi:10.3390/ijerph23020197)
Supplement: Supplementary file 1 [file ijerph-23-00197-s001.zip › Table_S1b_Correlations_WorkingAdults.xlsx]

## Sheet: Sheet
Table S1b. Descriptive Statistics and Correlations Among Variables for Working Adults (n = 107)
Variable	M	SD	α	1	2	3	4	5	6	7
1. SS	21.23	6.01	0.73	—
2. OS	24.87	6.05	0.81	-.284**	—
3. AS	27.29	5.12	0.68	0.0579158	.202*	—
4. SES	8.04	2.21	0.82	0.178658	-0.137037	.219*	—
5. SWB	11.12	2.53	0.72	0.0793345	-0.0796961	0.149494	.586**	—
6. GHQ	3.26	3.19	0.88	-0.082438	0.185233	-0.121465	-.429**	-.517**	—
7. AIS	13.5	3.51	0.82	-0.116686	.191*	-0.085031	-.288**	-.511**	.580**	—
Note. SS = Subjective Self; OS = Objective Self; AS = Autonomous Self; SES = Self-Esteem; SWB = Subjective Well-Being; GHQ = General Health Questionnaire-12; AIS = Athens Insomnia Scale.
*p < 0.05, **p < 0.01 (two-tailed).
