# Supplementary material for: Cultural Self-Construal and Sustainable Mental Health in Japan: The Role of Subjective, Objective, and Autonomous Selves
Source: Int J Environ Res Public Health. 2026 Feb 3;23(2):197. doi: 10.3390/ijerph23020197 (PMC12941066; doi:10.3390/ijerph23020197)
Supplement: Supplementary file 1 [file ijerph-23-00197-s001.zip › Table_S2a_SES_University_Students.xlsx]

## Sheet: Sheet1
Table S2a. Hierarchical Regression Analysis Predicting Self-Esteem for University Students (n = 315)
Predictor	β	t	p-value	VIF
Age	-0.01	-0.1	0.922	1.04
Sex	0.01	0.2	0.846	1.04
SS	0.18	3.11	0.002**	1.24
OS	-0.3	-5.43	<0.001***	1.16
AS	0.07	1.34	0.182	1.09
R² = 0.18
ΔR² = 0.18
Note. SS = Subjective Self; OS = Objective Self; AS = Autonomous Self.
*p < 0.05, **p < 0.01, ***p < 0.001.
