# Supplementary material for: Cultural Self-Construal and Sustainable Mental Health in Japan: The Role of Subjective, Objective, and Autonomous Selves
Source: Int J Environ Res Public Health. 2026 Feb 3;23(2):197. doi: 10.3390/ijerph23020197 (PMC12941066; doi:10.3390/ijerph23020197)
Supplement: Supplementary file 1 [file ijerph-23-00197-s001.zip › Table_S3a_SWB_University_Students.xlsx]

## Sheet: Sheet1
Table S3a. Hierarchical Regression Analysis Predicting Subjective Well-Being for University Students (n = 315)
Predictor	β	t	p-value	VIF
Age	0.04	0.69	0.492	1.04
Sex	0.08	1.46	0.145	1.04
SS	0.15	2.4	0.017*	1.24
OS	-0.16	-2.76	0.006**	1.16
AS	0.09	1.66	0.098	1.09
R² = 0.09
ΔR² = 0.08
Note. SS = Subjective Self; OS = Objective Self; AS = Autonomous Self.
*p < 0.05, **p < 0.01, ***p < 0.001.
