# Supplementary material for: Cultural Self-Construal and Sustainable Mental Health in Japan: The Role of Subjective, Objective, and Autonomous Selves
Source: Int J Environ Res Public Health. 2026 Feb 3;23(2):197. doi: 10.3390/ijerph23020197 (PMC12941066; doi:10.3390/ijerph23020197)
Supplement: Supplementary file 1 [file ijerph-23-00197-s001.zip › Table_S3b_SWB_Working_Adults.xlsx]

## Sheet: Sheet1
Table S3b. Hierarchical Regression Analysis Predicting Subjective Well-Being for Working Adults (n = 107)
Predictor	β	t	p-value	VIF
Age	-0.15	-1.39	0.168	1.17
Sex	0.03	0.26	0.792	1.04
SS	-0.01	-0.06	0.951	1.23
OS	-0.15	-1.34	0.183	1.28
AS	0.16	1.61	0.11	1.07
R² = 0.06
ΔR² = 0.04
Note. SS = Subjective Self; OS = Objective Self; AS = Autonomous Self.
*p < 0.05, **p < 0.01, ***p < 0.001.
