# Supplementary material for: Cultural Self-Construal and Sustainable Mental Health in Japan: The Role of Subjective, Objective, and Autonomous Selves
Source: Int J Environ Res Public Health. 2026 Feb 3;23(2):197. doi: 10.3390/ijerph23020197 (PMC12941066; doi:10.3390/ijerph23020197)
Supplement: Supplementary file 1 [file ijerph-23-00197-s001.zip › Table_S4b_GHQ_Working_Adults.xlsx]

## Sheet: Sheet1
Table S4b. Hierarchical Regression Analysis Predicting General Health Questionnaire-12 for Working Adults (n = 107)
Predictor	β	t	p-value	VIF
Age	-0.27	-2.7	0.008**	1.17
Sex	0.18	1.91	0.059	1.04
SS	-0.1	-0.98	0.331	1.23
OS	0.11	1.02	0.31	1.28
AS	-0.17	-1.74	0.085	1.07
R² = 0.14
ΔR² = 0.12
Note. SS = Subjective Self; OS = Objective Self; AS = Autonomous Self.
*p < 0.05, **p < 0.01, ***p < 0.001.
