# Supplementary material for: Cultural Self-Construal and Sustainable Mental Health in Japan: The Role of Subjective, Objective, and Autonomous Selves
Source: Int J Environ Res Public Health. 2026 Feb 3;23(2):197. doi: 10.3390/ijerph23020197 (PMC12941066; doi:10.3390/ijerph23020197)
Supplement: Supplementary file 1 [file ijerph-23-00197-s001.zip › Table_S5a_AIS_University_Students.xlsx]

## Sheet: Sheet1
Table S5a. Hierarchical Regression Analysis Predicting Athens Insomnia Scale for University Students (n = 315)
Predictor	β	t	p-value	VIF
Age	-0.09	-1.55	0.123	1.04
Sex	-0.08	-1.42	0.157	1.04
SS	0.04	0.57	0.57	1.24
OS	0.2	3.26	<0.001***	1.16
AS	-0.08	-1.38	0.169	1.09
R² = 0.05
ΔR² = 0.04
Note. SS = Subjective Self; OS = Objective Self; AS = Autonomous Self.
*p < 0.05, **p < 0.01, ***p < 0.001.
